# Supplementary material for: Same Sex Marriage and the Perceived Assault on Opposite Sex Marriage
Source: PLoS One. 2013 Jun 11;8(6):e65730. doi: 10.1371/journal.pone.0065730 (PMC3679150; doi:10.1371/journal.pone.0065730)
Supplement: Data S1 — Supporting Information Data S1 is a spreadsheet (in.xlsx format) containing Sheet S1: Reported US marriages by state and year (annotated); Sheet S2: Reported number of US same sex marriages by state and year; and Sheet S3: Estimated US population age 18+ by state and year: US Bureau of the Census. (XLSX) [file pone.0065730.s002.xlsx]

## Sheet: Marriages
Sheet S1: Reported US marriages by state and year
State	1985a	1986a	1988b	1989c	1990d	1991e	1992e	1993f	1994g	1995g	1996g	1997h	1998h	1999i	2000i	2001i	2002j	2003k	2004l	2005m	2006m	2007n	2008n	2009n
Alabama	46082	45778	44552	43158	43263	42657	40486	39476	40179	42006	47367	44715	49893	47700	44998	42218	44158	43139	42536	41962	42386	41622	40638	37284
Alaska	6175	5734	5306	5673	5730	6038	5735	5515	5560	5461	5425	5023	5948	5373	5564	5125	5327	5237	5594	5446	5536	5800	5790	5525
Arizona	35723	36025	35661	35738	37007	37395	36366	38789	36711	38949	39223	40241	37936	41174	38716	39978	36199	35873	37882	38308	38983	39495	37772	35338
Arkansas	31663	32442	34935	34822	35703	38052	37326	36440	38169	36626	36232	35246	38446	39363	41127	38434	38721	36445	36806	35882	35088	34275	30476	31622
California	222848	225018	229148	233293	236693		232021	203897	202827	199609	219039	237669	194108	215510	196896	224241	217880	215082	227486	228762	225341	225920	247022	213922
Colorado	33616	32811	31438	31934	31512	33619	33672	34036	34367	34295	34453	33700	31403	34771	35636	36511	35774	35204	33826	35132	33841	34160	35964	37439
Connecticut	27324	27378	27892	26748	27806	24947	28944	22791	21888	22581	21426	22592	19936	19748	19418	18625	19573	19216	20240	20514	19319	19502	19099	19800
Delaware	5356	5484	5645	5943	5628	5340	5059	5015	5066	5355	5198	5365	5028	5180	5131	5177	5171	4924	5095	5015	5105	4970	4826	5138
District of Columbia	5039	5125	4947	4945	4716	5031	3973	3029	3616	3535	3360	3757	2372	3752	2798	3535	2940	2927	2497	2344	2297	2418	2367	1892
Florida	125516	129363	138072	137892	142292	136888	138129	142937	144548	144341	149941	160951	139463	136889	141924	151344	157554	153023	156370	157976	155658	155929	147882	141175
Georgia	72312	70866	69060	67400	64359	70517	63417	61577	62879	61451	60092	61915	59763	62642	56031	51276	55432	60252	68897	62893	66456	64034	57361	63640
Hawaii	15421	16219	17281	17971	18144	17669	17643	17494	17927	18760	19478	19712	20774	22873	24994	24032	25795	27495	28843	29271	28679	27346	25461	22215
Idaho	12277	11958	12165	13193	14977	14406	14457	13966	15234	15479	14970	15154	15524	15439	13981	14733	14684	14867	14997	14935	14863	14981	14649	13873
Illinois	97712	96189	78302	85720	97082	92086	93500	91579	92719	83218	90178	94808	84533	85944	85517	89797	83208	82076	77845	74065	77981	76830	74935	72741
Indiana	51063	49900	51465	53445	54295	50649	50372	49764	50282	50426	49198	31949	34566	33913	48055	48210	48342	43974	48354	43496	44231	44441	51671	52900
Iowa	24578	23311	25090	25267	24813	23794	22088	25006	22732	22049	23832	22120	23540	22965	20256	20902	20406	20371	20455	20419	20060	19895	19566	21172
Kansas	23281	22667	22705	22214	23385	22074	21703	21117	20914	22108	20601	20370	20878	19004	22232	20252	19783	18781	19072	18804	18918	19024	18775	18475
Kentucky	45976	46460	49459	50093	51291	47280	49922	45544	47322	47576	43290	44739	44288	43773	39671	36633	36909	37345	36391	36251	35324	33351	33928	33422
Louisiana	39368	37457	34052	38559	41161	36762	35386	36179	41750	40840	38932	35857	42157	40608	40544	37469	36543	37288	36282	36569	25569	32787	30032	28716
Maine	12248	11983	12553	12386	11773	11077	11215	10899	10872	10757	10213	10832	10494	10146	11262	11035	10887	11005	11234	10879	10289	9870	9841	9446
Maryland	46063	46361	47258	46202	46081	44399	44083	42323	43385	42808	41781	41632	37515	39179	39986	37508	38877	38176	38318	38475	37020	36618	33601	32403
Massachusetts	49848	49988	49941	49173	47822	43429	42219	37468	49695	43593	40584	42404	39219	39411	36999	39956	37738	36225	41549	39507	37993	37895	36923	36701
Michigan	79022	77815	75386	76210	76137	73593	70700	71222	70751	70963	69091	66817	66089	67136	66372	66519	65164	62911	61932	61108	59400	56996	55465	53143
Minnesota	35059	34199	33654	34326	33695	32848	32299	31444	32510	32782	33185	32234	32197	33123	33355	32979	32836	31638	30359	30515	30952	30070	28581	28382
Mississippi	24750	24283	24919	24240	24322	23358	22773	23654	22360	21528	21340	21976	20620	21944	19715	18674	18360	17798	17705	16868	16560	15824	15157	14480
Missouri	49484	49579	50330	50331	49251	46393	45428	44133	44223	44879	46102	43585	43795	45314	43725	42237	41552	41295	40824	40675	40308	40405	40146	39767
Montana	7178	6793	6784	6758	7025	7175	7221	7019	6895	6645	6626	6626	6358	6633	6568	6432	6511	6640	6946	6964	7055	7263	7467	7132
Nebraska	12696	12107	12242	12709	12484	12695	12847	12397	12347	12125	12762	12459	12320	12801	13020	13616	12889	12240	12489	12256	12015	12159	12353	12468
Nevada	106507	109314	117282	114334	123356	114265	114223	123184	140325	134785	141228	134862	143914	159291	144300	146110	146468	143600	145763	139572	131389	126354	112185	108150
New Hampshire	11351	11123	11116	11129	10582	9805	8832	9611	9818	9631	9720	10135	7345	9676	11558	10637	10564	10327	10383	9488	9367	9350	8993	8509
New Jersey	61189	61362	61063	60076	58012	55833	55181	53391	52776	52397	51688	56410	48400	65632	50360	54128	51469	50228	50662	49305	47727	46519	46689	46291
New Mexico	15495	13631	12722	12998	13175	13056	12984	12618	12159	15094	16026	15951	13379	14506	14462	13874	14662	12865	14067	12821	13423	11229	8033	10208
New York	163995	166986	158418	156765	169264	160086	156252	151477	149615	147405	152263	172808	115928	137153	161984	145509	139682	130900	130813	130409	131004	129943	126891	120137
North Carolina	50542	50062	51918	51017	52070	48966	48202	47099	51934	61644	61902	64507	63798	67496	65622	61136	63730	61932	62235	63384	64736	63932	64308	65817
North Dakota	5424	5148	4966	4847	4779	4719	4809	4892	4791	4597	5029	4327	4206	4277	4600	4130	4316	4562	4424	4388	4354	4316	4280	4305
Ohio	94373	98533	97881	97782	95827	97364	92156	88864	92797	90125	82844	86217	85607	88638	88490	82271	80373	76808	75287	74453	72783	70632	68904	64766
Oklahoma	35922	33805	32923	33082	33162	32602	31783	30495	29297	28546	26675	27672	25872	23304					22812	25755	26266	26508	25959	23539
Oregon	22408	22015	23405	23839	25211	24266	24299	24322	25186	25688	25568	25782	26040	25721	25973	25962	24979	25565	29040	26471	26679	26664	26139	23530
Pennsylvania	89139	87558	87963	87587	86794	81282	80424	76679	75512	75803	70173	77267	74198	75169	73197	71423	70269	72635	73599	71933	71511	71094	69974	64218
Rhode Island	8011	8103	8410	8266	8113	7496	7287	7123	6976	7385	7828	8075	7515	7770	8010	8585	8278	8349	8243	7525	6990	6786	6474	6540
South Carolina	52805	53974	54602	54694	55837	53289	53304	52547	50872	44619	43136	42077	41494	40728	42667	40138	38207	37183	34546	35351	33852	34908	33278	29164
South Dakota	7793	7386	7328	7108	7727	7406	7559	7427	7451	7281	6728	6898	6710	6840	7060	6735	6687	6428	6485	6551	6303	6170	6176	5874
Tennessee	55000	59730	65326	64990	66597	68790	70905	73052	80030	82335	82064	76531	81168	83162	88244	77749	75909	69335	67104	65426	64505	62149	58464	55239
Texas	201632	194777	172907	170964	182831	184501	182997	185642	190272	194452	179113	183010	171988	186960	196417	194933	181989	178751	178512	176768	178116	176313	177030	179776
Utah	17519	17119	17360	18598	19012	18788	19895	20588	20325	21639	22048	20493	21547	21089	24097	23209	24073	24087	23796	24109	23342	25060	23888	23888
Vermont	5549	5698	6125	6140	6144	5998	5901	6027	5831	6051	5923	6096	5853	6024	6088	5992	6010	5988	5835	5525	5352	5317	4937	4701
Virginia	66666	66541	68947	69001	71257	66771	69694	68411	69256	67938	65406	67402	64271	64683	62411	63417	62650	61754	61990	62023	60235	58289	56300	54108
Washington	43771	43255	45076	45278	48642	49873	45144	43393	43557	42030	39194	42347	41185	42325	40891	42163	39518	39622	40169	40802	41559	41397	41643	40357
West Virginia	14580	14032	13768	13279	13166	12585	12264	13056	10986	11205	11068	10580	11738	13549	15687	14248	14557	13659	13621	13418	13263	13303	12977	12422
Wisconsin	40015	38373	41452	40527	41160	37719	37138	36506	36368	36300	36247	35715	35057	35864	36066	34943	34241	34220	34056	33876	33437	32159	31444	30271
Wyoming	5386	5210	4726	4624	4843	4825	4900	4603	4825	5153	4897	4909	4656	4845	4939	4967	4755	4689	4740	4797	4867	4826	4683	4718
a	National Center for Health Statistics. (1990) Vital statistics of the United States, 1986, vol III, marriage and divorce.
b	National Center for Health Statistics. (1996) Vital statistics of the United States, 1988, vol III, marriage and divorce.
c	National Center for Health Statistics. (1995). Advance report of final marriage statistics, 1989 and 1990. Monthly Vital Statistics Report 43: 1-24.
d	National Center for Health Statistics. (1992) Annual Summary of Births, Marriages, Divorces, and Deaths: United States, 1991. Monthly Vital Statistics Report 40: 1–28.
e	National Center for Health Statistics. (1993) Annual Summary of Births, Marriages, Divorces, and Deaths: United States, 1992. Monthly Vital Statistics Report 41: 1–34.
f	National Center for Health Statistics. (1995) Births, marriages, divorces, and deaths for 1994. Monthly Vital Statistics Report 43: 1–24.
g	National Center for Health Statistics. (1997) Births, marriages, divorces, and deaths for 1996. Monthly Vital Statistics Report 45: 1–19.
h	National Center for Health Statistics. (2001) Provisional Tables On Births, Marriages, Divorces, and Deaths: 1997-1999. National Vital Statistics Reports 48.
i	National Center for Health Statistics. (2002) Births, Marriages, Divorces, and Deaths: Provisional Data for 2001. National Vital Statistics Reports 50.
j	National Center for Health Statistics. (2005) Births, Marriages, Divorces, and Deaths: Provisional Data for 2004. National Vital Statistics Reports 53: 1–6.
k	National Center for Health Statistics. (2006) Births, marriages, divorces, and deaths: Provisional data for 2005. National Vital Statistics Reports 54: 1–7.
l	National Center for Health Statistics. (2007) Births, marriages, divorces, and deaths: Provisional data for 2006. National Vital Statistics Reports 55: 1–6.
m	National Center for Health Statistics. (2008) Births, marriages, divorces, and deaths: Provisional data for 2007. National Vital Statistics Reports 56: 1–6.
n	National Center for Health Statistics. (2010) Births, marriages, divorces, and deaths: Provisional data for 2009. National Vital Statistics Reports 58: 1–6.

## Sheet: Same sex marriages
Sheet S2: Reported number of US same sex marriages by state and year
State	2004	2005	2006	2007	2008	2009
California	0	0	0	0	18000	0
Connecticut	0	0	0	0	555	2704
District of Columbia	0	0	0	0	0	0
Iowa	0	0	0	0	0	1783
Massachusetts	6121	2060	1442	1524	2168	2814
New Hampshire	0	0	0	0	0	0
Vermont	0	0	0	0	0	642

## Sheet: Population age 18+
Sheet S3: Estimated US population age 18+ by state and year: US Bureau of the Census
State	1985	1986	1987	1988	1989	1990	1991	1992	1993	1994	1995	1996	1997	1998	1999	2000	2001	2002	2003	2004	2005	2006	2007	2008	2009
Alabama	2883397	2903056	2929345	2944568	2960667	2999747	3036500	3078007	3124244	3157793	3179579	3211087	3235534	3275878	3303685	3316598	3331264	3.3794e+06	3392779	3435649	3468055	3484729	3504314	3540023	3579844
Alaska	361037	366781	361050	367071	373639	375629	386763	401631	409021	412135	415083	418277	419512	421662	422675	418274	426259	451358	459529	467206	475337	488619	501260	506417	514927
Arizona	2321659	2421506	2514859	2590436	2649114	2672771	2732657	2809525	2895613	3023147	3128174	3211467	3308541	3376052	3443768	3769337	3871816	3979597	4061499	4196574	4358856	4538120	4668889	4792959	4863759
Arkansas	1694666	1703161	1713411	1715165	1721835	1734088	1747403	1761428	1788260	1807554	1826138	1844023	1863593	1877493	1891149	1992177	2005421	2.03256e+06	2043701	2076079	2103532	2119686	2134260	2152909	2179482
California	19571025	20057491	20553676	21065920	21617561	21976084	22201372	22484237	22610825	22645075	22720762	22883830	23296054	23765984	24221698	24567538	25039748	2.56636e+07	26064483	26297336	26430285	26924935	27169291	27392136	27525982
Colorado	2346049	2367485	2383670	2390616	2409125	2422408	2471785	2536270	2615886	2691687	2759490	2816662	2871307	2923339	2990623	3194948	3279824	3355424	3397937	3422514	3484652	3584076	3668836	3732321	3796985
Connecticut	2448292	2471343	2496480	2520982	2533099	2537201	2526556	2505537	2492818	2481909	2474872	2476825	2478992	2464986	2453771	2562083	2579039	2587650	2647997	2664816	2675291	2686523	2682093	2689039	2710303
Delaware	459660	467768	476949	486545	495998	503675	511782	518267	525876	532083	542161	549966	556531	564076	571088	587519	595419	617687	618649	636858	647645	650110	659118	666863	678129
District of Columbia	506319	508868	507922	503790	499506	491577	478485	469469	461735	450749	437788	428768	422577	422672	423710	453539	458129	458770	454981	443976	437684	466649	474572	479817	485621
Florida	8826908	9070404	9333916	9563059	9827591	10029910	10246237	10389759	10507267	10673225	10833535	11014388	11203522	11380714	11541366	12322569	12562782	1.28309e+07	13094945	13393871	13721987	14068333	14207683	14324069	14480196
Georgia	4314226	4415259	4519760	4605427	4683173	4760530	4853271	4952863	5045636	5162288	5268298	5376225	5495899	5610527	5731355	5984980	6121846	6.29183e+06	6387956	6496816	6709854	6908921	7013141	7136903	7245419
Hawaii	756854	769957	786687	798739	813225	832983	844758	857125	863260	870736	875624	880046	887724	894884	896157	872703	885604	949384	960466	964147	975342	987417	997694	1002955	1004817
Idaho	678473	677474	676668	679825	687915	698787	723145	743299	769924	794768	820293	839636	859799	878876	901236	924595	943626	970692	994305	1020851	1054916	1072185	1091690	1111176	1126611
Illinois	8334705	8334905	8361455	8395866	8439510	8507119	8552629	8612520	8674831	8715124	8758452	8793379	8829009	8889890	8947032	9162525	9242529	9.3461e+06	9422938	9475484	9522332	9616726	9653389	9722303	9733032
Indiana	3971257	3981311	4008515	4035873	4065608	4118760	4155501	4195061	4240393	4269120	4303123	4340292	4360911	4387849	4413910	4514909	4546132	4.56421e+06	4591742	4637274	4669126	4735891	4758771	4792111	4833748
Iowa	2074160	2052713	2043216	2051734	2053511	2060424	2067572	2083846	2095129	2104224	2117917	2124389	2130768	2138490	2149728	2194263	2201981	2238715	2250634	2274014	2295533	2271891	2276643	2289942	2294701
Kansas	1779568	1786125	1793029	1806955	1811903	1818373	1824919	1848562	1865017	1881619	1900363	1911128	1923151	1941049	1955415	1963052	1975101	2019365	2028426	2052011	2070402	2068238	2079915	2101649	2113796
Kentucky	2679229	2684585	2693645	2706053	2717240	2747289	2766157	2798022	2829299	2852552	2884102	2910464	2924749	2959388	2995297	3033874	3052912	3.1613e+06	3123645	3165735	3193245	3206543	3237501	3261181	3299790
Louisiana	3077264	3081791	3043480	3009629	2998097	3014395	3023954	3043599	3059288	3076836	3099832	3120340	3141231	3163308	3182034	3232575	3240172	3.29697e+06	3318779	3350809	3375977	3197767	3213644	3302823	3368690
Maine	857903	866102	879607	897144	911262	923570	927317	928292	931807	931914	935330	942092	949810	955144	962601	970566	981792	1015406	1018982	1035124	1044169	1040580	1037740	1041589	1047125
Maryland	3311381	3378932	3445318	3516823	3573544	3618343	3654122	3679822	3699137	3728910	3753202	3789618	3813658	3838269	3862202	3917502	3974675	4078212	4130817	4163250	4197427	4255196	4259547	4293014	4347543
Massachusetts	4519795	4549019	4583630	4632274	4661636	4665996	4629106	4613569	4609469	4613274	4632490	4645177	4669219	4688654	4706615	4856926	4897840	4.96446e+06	4946304	4952316	4940707	4988309	5016899	5070934	5160585
Michigan	6584139	6651813	6720942	6760962	6799405	6851860	6915555	6979077	7021665	7068639	7126856	7198117	7236666	7271471	7302636	7356761	7413821	7.48018e+06	7541065	7579181	7596586	7617287	7624966	7613224	7619835
Minnesota	3057295	3080088	3108455	3156730	3186543	3210811	3237572	3261311	3298907	3332545	3366429	3403761	3434339	3463760	3503658	3643265	3694063	3.76759e+06	3810605	3860678	3903221	3909837	3937339	3965749	4005417
Mississippi	1792768	1802691	1808716	1813667	1820145	1844464	1854949	1864848	1886630	1908586	1933868	1953480	1972087	1994835	2015753	2055588	2065871	2.11103e+06	2120013	2153397	2172544	2151135	2150081	2171898	2184254
Missouri	3686403	3707595	3738774	3763709	3781834	3810368	3827855	3848624	3878349	3911114	3941655	3972092	4002239	4035453	4068846	4161457	4198056	4.27512e+06	4297142	4370076	4422078	4426121	4453585	4490136	4556242
Montana	584073	579099	574615	573210	574952	576312	583324	593006	606971	620371	635354	645518	650791	653468	658960	669720	675854	693133	701847	718772	730676	726784	738363	747082	755161
Nebraska	1150115	1142737	1138533	1143665	1145585	1150812	1157161	1167548	1175012	1181907	1194435	1205461	1211625	1216398	1222228	1255131	1262847	1289787	1298451	1312648	1327158	1323298	1328426	1336437	1344978
Nevada	711718	736239	769371	807443	856935	902149	959501	992534	1024116	1078533	1128630	1176846	1232008	1275634	1317777	1494297	1551225	1600901	1659757	1731175	1793627	1861009	1905380	1932366	1962052
New Hampshire	744969	767685	791687	811826	828423	834633	827221	828825	835095	841823	852538	866653	877106	885650	896698	929211	944763	966685	981456	994506	1006789	1017270	1017642	1022451	1035504
New Jersey	5740841	5802640	5853563	5898857	5916614	5940157	5940858	5949428	5963048	5973107	5996283	6027108	6065781	6100915	6140208	6333565	6391837	6.46291e+06	6506779	6542820	6556124	6635222	6622131	6635079	6661891
New Mexico	1002072	1021946	1034588	1042628	1055006	1066866	1087126	1110937	1132096	1162378	1186193	1208171	1220284	1233843	1244232	1301784	1316982	1354553	1372580	1411002	1438902	1445669	1469639	1481906	1499433
New York	13423323	13492350	13551428	13640624	13696397	13726347	13683580	13666265	13674145	13645660	13618556	13615236	13633269	13690444	13755677	14293340	14401144	1.45443e+07	14657367	14654725	14708746	14791841	14884315	15082281	15117370
North Carolina	4657115	4722044	4803071	4875469	4958198	5030667	5104738	5152570	5229560	5300537	5388387	5472775	5551357	5634049	5709842	6010519	6104051	6.25131e+06	6319805	6422729	6542201	6701118	6843352	6978737	7102917
North Dakota	484824	479666	474104	472372	467212	466491	462804	464174	466205	469143	472213	475767	475975	475078	473574	473511	473572	487298	487010	495411	500159	490933	496906	498433	502873
Ohio	7852411	7875758	7922993	7972606	8013447	8084866	8134394	8182767	8234828	8262713	8307822	8342093	8359702	8391215	8412583	8470056	8510010	8.54134e+06	8620509	8679799	8704930	8707971	8715043	8755533	8828304
Oklahoma	2363799	2353775	2322020	2299340	2302094	2305771	2318590	2345213	2363718	2375235	2390615	2413560	2433723	2456589	2475982	2539476	2555752	2.62015e+06	2633289	2663683	2694548	2685178	2717809	2736326	2768201
Oregon	1968655	1983324	2004051	2043104	2079929	2116486	2168063	2207248	2260603	2300773	2344142	2390617	2427546	2459329	2488653	2581071	2620782	2.66641e+06	2710424	2742229	2791112	2844499	2884547	2922485	2952846
Pennsylvania	8916080	8941754	8983651	9026876	9057415	9098526	9124285	9129241	9145540	9150573	9153913	9161606	9144856	9142482	9141496	9359008	9384302	9.47164e+06	9534761	9569283	9612877	9635748	9646073	9686275	9829635
Rhode Island	744715	752840	763211	769839	774544	778832	775140	769196	762522	756941	752035	751454	749617	750594	749639	799228	806843	830477	832115	836819	830835	830159	824717	822248	826384
South Carolina	2388879	2425005	2462280	2490608	2532689	2579524	2630414	2665741	2696448	2721843	2755352	2789342	2832455	2883501	2929806	2974205	3011246	3.12802e+06	3123648	3173368	3227881	3281596	3347792	3413573	3480510
South Dakota	497993	495532	496434	497994	496912	497472	500358	503335	510020	516921	523130	528244	528771	530443	535096	549811	554915	565438	568883	580009	587663	587238	599324	605885	612767
Tennessee	3488605	3516275	3563982	3597582	3632080	3671392	3718336	3763565	3813635	3869562	3931470	3994360	4050196	4097870	4142605	4286324	4329354	4.39263e+06	4447269	4509673	4572437	4596210	4685233	4736294	4803002
Texas	11524615	11717084	11763708	11816261	12000839	12141349	12351566	12564393	12812537	13052437	13315586	13527537	13785196	14056446	14324907	14929889	15239228	1.56776e+07	15878347	16223243	16533683	17013818	17281014	17601203	17886333
Utah	1032240	1047148	1053722	1064315	1080769	1102788	1135328	1173974	1214648	1258722	1299953	1338831	1370463	1396859	1422470	1517685	1558146	1.60324e+06	1608540	1648925	1727029	1758865	1828508	1886789	1915748
Vermont	390173	394152	399799	408610	416188	421392	423005	425157	428251	432008	436236	440657	445201	449362	454394	462059	466329	476930	481661	486500	490431	490519	489901	492340	495485
Virginia	4277777	4361444	4459540	4547904	4619102	4694399	4743831	4817089	4881939	4937007	4987907	5044016	5098272	5138910	5208102	5214771	5290862	5.51413e+06	5587563	5654927	5742897	5836037	5885912	5945888	6035408
Washington	3242230	3289091	3353188	3439113	3517020	3599747	3689436	3778449	3866788	3934170	4013219	4075096	4148541	4214300	4270021	4347909	4420609	4.55564e+06	4634864	4717768	4803394	4869531	4932056	5008049	5094603
West Virginia	1396541	1384330	1374087	1361085	1352578	1355751	1364568	1372974	1384643	1390484	1393273	1398141	1400054	1402127	1403447	1404848	1402906	1.4127e+06	1419453	1430713	1434359	1429399	1424654	1428310	1433328
Wisconsin	3479794	3488559	3509635	3549687	3575591	3599644	3639213	3676996	3721995	3752902	3792409	3829440	3850947	3873216	3902178	4003018	4042558	4.10313e+06	4139405	4201040	4240206	4243976	4280361	4313555	4344524
Wyoming	226508	333643	326180	321245	319594	317431	321425	326944	332679	338760	343519	346699	348460	350656	352795	361767	363799	376359	380169	389597	394973	393210	397465	404211	412245
